# Supplementary material for: MSW-Mamba-Det: Multi-Scale Windowed State-Space Modeling for End-to-End Defect Detection in Photovoltaic Module Electroluminescence Images
Source: Sensors (Basel). 2026 Apr 23;26(9):2616. doi: 10.3390/s26092616 (PMC13165787; doi:10.3390/s26092616)
Supplement: Supplementary file 1 [file sensors-26-02616-s001.zip]

Archive with 1 entries (1 files):
- sensors-4221074-supplementary.pdf
